# Supplementary material for: Association Between Albumin‐Corrected Anion Gap and Mortality in ICU Patients With Acute Heart Failure: A MIMIC‐IV Cohort Study
Source: Cardiovasc Ther. 2026 Apr 20;2026:9362170. doi: 10.1155/cdr/9362170 (PMC13093543; doi:10.1155/cdr/9362170)
Supplement: Supplementary file 2 — Supporting Information 2 Figure S1: Kaplan–Meier survival curves for 90‐ (a) and 180‐day (b) all‐cause mortality according to tertiles of ACAG in ICU patients with AHF. [file CDR-2026-9362170-s003.zip]

Archive with 3 entries (2 files):
- 9362170.f2/Supplementary Figure 1 KM-curve (A).pdf
- 9362170.f2/Supplementary Figure 1 KM-curve (B).pdf
- 9362170.f2/
