# Supplementary material for: Association Between Albumin‐Corrected Anion Gap and Mortality in ICU Patients With Acute Heart Failure: A MIMIC‐IV Cohort Study
Source: Cardiovasc Ther. 2026 Apr 20;2026:9362170. doi: 10.1155/cdr/9362170 (PMC13093543; doi:10.1155/cdr/9362170)
Supplement: Supplementary file 3 — Supporting Information 3 Figure S2: Restricted cubic spline regression analysis of the association between ACAG and all‐cause mortality in ICU patients with AHF (a) 90‐ and (b) 180‐day mortality. [file CDR-2026-9362170-s002.zip]

Archive with 3 entries (2 files):
- 9362170.f3/Supplementary Figure 2 RCS (A).pdf
- 9362170.f3/Supplementary Figure 2 RCS (B).pdf
- 9362170.f3/
